# Supplementary material for: Functional and structural connectome-based predictive modelling of balance in elderly adults
Source: Sci Rep. 2026 Mar 17;16:13954. doi: 10.1038/s41598-026-43724-0 (PMC13133400; doi:10.1038/s41598-026-43724-0)
Supplement: Supplementary file 1 — Supplementary Information 1. [file 41598_2026_43724_MOESM1_ESM.xlsx]

## Sheet: data_functional
ID	Age	Gender	Area_mean	Area_mean_best	Predicted
BS01	75	1	238.44	26.21	35.8424
BS02	78	1	87.51	66.61	42.506
BS03	67	1	132.89	23.42	45.4655
BS04	66	0	27.75	26.22	35.6529
BS06	67	1	149.21	52.76	52.6214
BS07	69	1	31.54	30.67	44.5841
BS08	71	0	133.58	30.66	48.0208
BS09	70	1	132.88	28.53	50.2492
BS10	68	0	94.63	80.95	41.4876
BS11	70	1	248	96.45	48.8563
BS12	68	0	152.75	43.05	34.9284
BS13	69	0	70.69	16.44	46.617
BS14	81	1	125.65	125.65	45.035
BS15	70	1	229.1	43.21	43.7016
BS16	69	0	217.37	37.14	41.3338
BS17	71	1	50.35	37.94	53.3396
BS19	79	0	180.32	66.06	58.0001
BS20	77	0	41.6	34.82	51.3409
BS21	77	1	166.58	123.94	45.62
BS22	64	0	37.93	10.36	43.4541
BS26	68	0	48.74	31.94	36.2221
BS27	73	1	193.63	90.87	40.63
BS30	67	0	181.88	32.97	46.6739
BS31	75	1	165.03	72.31	48.437
BS32	72	0	63.97	27.61	40.3693
BS37	76	0	133.96	55.04	51.5389
BS38	68	1	86.27	53.53	52.0806
BS41	66	0	31.26	20.26	39.5807
BS42	66	0	53.2	48.32	50.8276
BS44	65	1	56.54	32.07	40.2206
BS46	68	1	399.41	32.81	46.271
BS47	67	0	23.77	15.53	40.4679
BS48	66	0	119.1	22.53	38.4827
BS50	68	0	55.23	15.43	35.0076
BS51	77	0	91.98	57.05	44.2463
BS53	72	1	138.2	38.52	50.4415
BS54	67	1	96.05	71.22	42.8567
BS55	68	1	48.51	34.66	45.0041
BS56	65	0	179.53	25.39	45.0303
BS57	64	0	127.53	31.65	52.5782
BS58	64	0	39.91	10.33	42.7738
BS59	74	0	171.04	51.13	41.4617
BS60	70	1	266.12	33.97	46.6293
BS62	68	1	143.8	73.06	44.6853
BS63	78	1	174.34	20.16	37.9812
BS64	69	1	146.31	108.21	56.9273
BS65	75	1	102.98	79.52	48.5883
BS70	66	0	90.85	34.85	46.6744
BS72	71	0	30.78	25.8	39.7893
BS73	65	0	184.8	40.68	49.4553
BS74	71	1	153.48	35.89	43.2697
BS75	68	0	74.83	38.58	44.0012
BS76	66	1	58.63	49.26	53.8312
BS77	72	0	93.96	32.37	37.4423

## Sheet: data_structure
ID	Age	Gender	Area_mean	Area_mean_best	Predicted
BS01	75	1	238.44	26.21	47.2123
BS02	78	1	87.51	66.61	59.5052
BS03	67	1	132.89	23.42	43.2446
BS04	66	0	27.75	26.22	35.2143
BS06	67	1	149.21	52.76	44.5363
BS07	69	1	31.54	30.67	50.8996
BS08	71	0	133.58	30.66	26.5083
BS09	70	1	132.88	28.53	39.3949
BS10	68	0	94.63	80.95	43.897
BS11	70	1	248	96.45	51.8108
BS12	68	0	152.75	43.05	34.2377
BS13	69	0	70.69	16.44	42.5423
BS14	81	1	125.65	125.65	67.7973
BS15	70	1	229.1	43.21	44.8394
BS16	69	0	217.37	37.14	37.1763
BS17	71	1	50.35	37.94	28.3746
BS18	68	1	235.742	41.2164	56.0177
BS19	79	0	180.32	66.06	47.9668
BS20	77	0	41.6	34.82	33.4395
BS21	77	1	166.58	123.94	39.9201
BS22	64	0	37.93	10.36	43.5059
BS26	68	0	48.74	31.94	50.9816
BS27	73	1	193.63	90.87	55.0841
BS30	67	0	181.88	32.97	21.2248
BS31	75	1	165.03	72.31	56.4078
BS32	72	0	63.97	27.61	34.0788
BS37	76	0	133.96	55.04	26.9674
BS38	68	1	86.27	53.53	70.1044
BS41	66	0	31.26	20.26	91.1756
BS42	66	0	53.2	48.32	50.1272
BS44	65	1	56.54	32.07	36.7844
BS46	68	1	399.41	32.81	45.6507
BS47	67	0	23.77	15.53	31.5476
BS48	66	0	119.1	22.53	50.3159
BS50	68	0	55.23	15.43	31.8897
BS53	72	1	138.2	38.52	52.981
BS54	67	1	96.05	71.22	51.8629
BS55	68	1	48.51	34.66	42.5501
BS56	65	0	179.53	25.39	9.23005
BS57	64	0	127.53	31.65	63.8176
BS58	64	0	39.91	10.33	27.9832
BS59	74	0	171.04	51.13	60.3803
BS60	70	1	266.12	33.97	11.7693
BS62	68	1	143.8	73.06	48.9544
BS63	78	1	174.34	20.16	72.3211
BS64	69	1	146.31	108.21	44.7266
BS65	75	1	102.98	79.52	57.8673
BS70	66	0	90.85	34.85	32.4512
BS72	71	0	30.78	25.8	17.3716
BS73	65	0	184.8	40.68	43.2679
BS74	71	1	153.48	35.89	50.7298
BS75	68	0	74.83	38.58	36.7846
BS76	66	1	58.63	49.26	40.3223
BS77	72	0	93.96	32.37	48.5628

## Sheet: data_dual
ID	Age	Gender	Area_mean_best	Area_mean_best_predicted
BS01	75	1	26.21	45.29
BS02	78	1	66.61	53.1171
BS03	67	1	23.42	44.126
BS04	66	0	26.22	35.0328
BS06	67	1	52.76	46.6364
BS07	69	1	30.67	51.0154
BS08	71	0	30.66	38.6766
BS09	70	1	28.53	47.778
BS10	68	0	80.95	44.2597
BS11	70	1	96.45	49.4148
BS12	68	0	43.05	33.0797
BS13	69	0	16.44	48.8969
BS14	81	1	125.65	53.3807
BS15	70	1	43.21	45.3214
BS16	69	0	37.14	36.3231
BS17	71	1	37.94	41.6754
BS19	79	0	66.06	47.848
BS20	77	0	34.82	44.8215
BS21	77	1	123.94	43.899
BS22	64	0	10.36	44.1181
BS26	68	0	31.94	44.6395
BS27	73	1	90.87	46.8974
BS30	67	0	32.97	33.2503
BS31	75	1	72.31	53.7002
BS32	72	0	27.61	40.0846
BS37	76	0	55.04	38.7563
BS38	68	1	53.53	59.1339
BS41	66	0	20.26	74.3387
BS42	66	0	48.32	46.1707
BS44	65	1	32.07	40.173
BS46	68	1	32.81	50.9016
BS47	67	0	15.53	41.8824
BS48	66	0	22.53	40.9494
BS50	68	0	15.43	36.37
BS53	72	1	38.52	59.5947
BS54	67	1	71.22	51.0527
BS55	68	1	34.66	43.0955
BS56	65	0	25.39	27.0141
BS57	64	0	31.65	53.3995
BS58	64	0	10.33	32.9603
BS59	74	0	51.13	45.2971
BS60	70	1	33.97	39.7541
BS62	68	1	73.06	43.7483
BS63	78	1	20.16	60.7542
BS64	69	1	108.21	49.5071
BS65	75	1	79.52	51.255
BS70	66	0	34.85	32.9365
BS72	71	0	25.8	28.8653
BS73	65	0	40.68	42.0558
BS74	71	1	35.89	46.9474
BS75	68	0	38.58	36.1981
BS76	66	1	49.26	46.4336
BS77	72	0	32.37	44.5692

## Sheet: data_dual_post
ID	Age	Gender	Area_mean_best	Area_mean_best_predicted
BS01	75	1	13.021	30.0754
BS02	78	1	59.3568	50.7909
BS03	67	1	9.17053	35.5856
BS06	67	1	17.5888	31.8599
BS07	69	1	31.0179	36.1811
BS08	71	0	42.5262	38.5533
BS09	70	1	20.0323	34.7903
BS10	68	0	12.8847	38.2626
BS11	70	1	54.4703	46.3963
BS12	68	0	16.6445	49.749
BS13	69	0	13.0235	46.5238
BS14	81	1	86.843	43.6096
BS15	70	1	43.2649	59.3768
BS16	69	0	44.1704	39.4972
BS17	71	1	52.369	39.044
BS19	79	0	36.9541	28.5925
BS20	77	0	34.3122	56.537
BS21	77	1	55.9587	38.443
BS26	68	0	43.4966	52.6148
BS27	73	1	115.235	47.5593
BS30	67	0	40.2287	39.152
BS32	72	0	60.8225	34.9099
BS37	76	0	62.6616	51.9997
BS38	68	1	57.6494	38.8552
BS41	66	0	38.4929	55.963
BS42	66	0	33.8609	39.3267
BS44	65	1	54.1494	52.3215
BS46	68	1	21.6929	41.4069
BS48	66	0	34.1553	35.722
BS50	68	0	20.7457	39.8453
BS53	72	1	81.2417	35.581
BS54	67	1	25.7492	54.6927
BS55	68	1	64.4179	39.0598
BS56	65	0	50.1624	44.618
BS57	64	0	17.7941	50.2983
BS58	64	0	6.58309	35.5725
BS59	74	0	31.3907	47.7373
BS60	70	1	27.6133	36.1335
BS62	68	1	67.7035	52.3423
BS63	78	1	23.9116	43.9943
BS64	69	1	47.8579	37.5575
BS65	75	1	44.6885	60.3975
BS70	66	0	20.2467	28.2189
BS72	71	0	26.8176	23.6985
BS73	66	0	31.9369	52.4352
BS74	82	1	31.9612	35.8551
BS75	69	0	22.1304	55.0621
BS76	72	1	37.7983	54.2693

## Sheet: data_functional_post
ID	Age	Sex	Area_best_Post	Area_best_post_predict
BS01	75	1	13.021	26.7657
BS02	79	1	59.3568	56.8138
BS03	67	1	9.17053	41.9871
BS06	67	1	17.5888	35.5563
BS07	67	1	31.0179	45.5628
BS08	71	0	42.5262	60.4265
BS09	71	1	20.0323	39.2216
BS10	69	0	12.8847	39.527
BS11	70	1	54.4703	36.5279
BS12	69	0	16.6445	35.8519
BS13	69	0	13.0235	50.1502
BS14	82	1	86.843	53.9902
BS15	70	1	43.2649	47.6744
BS16	69	0	44.1704	53.8505
BS17	72	1	52.369	33.8413
BS19	79	0	36.9541	44.0835
BS20	78	0	34.3122	43.4035
BS21	78	1	55.9587	40.0237
BS26	68	0	43.4966	33.6428
BS27	73	1	115.235	47.2034
BS30	67	0	40.2287	25.7928
BS32	72	0	60.8225	42.9654
BS37	77	0	62.6616	50.8173
BS38	68	1	57.6494	45.5162
BS41	66	0	38.4929	38.9417
BS42	66	0	33.8609	32.372
BS44	65	1	54.1494	46.1456
BS46	69	1	21.6929	43.1422
BS48	66	0	34.1553	47.1784
BS50	69	0	20.7457	36.1679
BS51	77	1	81.2417	45.2279
BS53	73	1	25.7492	49.0395
BS54	67	1	64.4179	38.0604
BS55	67	1	50.1624	49.5042
BS57	66	0	17.7941	41.8445
BS58	64	0	6.58309	39.9337
BS59	74	0	31.3907	48.0117
BS60	79	1	27.6133	47.44
BS62	69	1	67.7035	45.7074
BS63	79	1	23.9116	36.9399
BS64	70	1	47.8579	44.2361
BS65	76	1	44.6885	58.2481
BS70	66	0	20.2467	46.4382
BS72	71	0	26.8176	49.8662
BS73	66	0	31.9369	47.4614
BS74	82	1	31.9612	44.7971
BS75	69	0	22.1304	53.165
BS76	72	1	37.7983	48.3209
	71.1458
	4.81313

## Sheet: data_structural_post
ID	Age	Sex	Area_best_Post	Area_best_post_predict
BS01	75	1	13.021	36.4454
BS02	79	1	59.3568	61.3692
BS03	67	1	9.17053	44.0911
BS04	66	0	29.1987	42.7716
BS06	67	1	17.5888	52.9301
BS07	67	1	31.0179	41.9817
BS08	71	0	42.5262	24.9935
BS09	71	1	20.0323	40.095
BS10	69	0	12.8847	56.1246
BS11	70	1	54.4703	62.7103
BS12	69	0	16.6445	49.0191
BS13	69	0	13.0235	36.765
BS14	82	1	86.843	71.4493
BS15	70	1	43.2649	46.0405
BS16	69	0	44.1704	48.3959
BS17	72	1	52.369	38.2561
BS19	79	0	36.9541	61.5047
BS20	78	0	34.3122	31.8793
BS21	78	1	55.9587	54.4028
BS26	68	0	43.4966	38.8043
BS27	73	1	115.235	61.9438
BS30	67	0	40.2287	26.3264
BS32	72	0	60.8225	55.7014
BS37	77	0	62.6616	41.5585
BS38	68	1	57.6494	76.2152
BS41	66	0	38.4929	61.9254
BS42	66	0	33.8609	62.987
BS44	65	1	54.1494	46.7789
BS46	69	1	21.6929	50.6366
BS48	66	0	34.1553	37.6504
BS50	69	0	20.7457	26.9212
BS53	73	1	25.7492	56.6105
BS54	67	1	64.4179	59.21
BS55	67	1	50.1624	29.3716
BS57	66	0	17.7941	51.8421
BS58	64	0	6.58309	35.9119
BS59	74	0	31.3907	56.1968
BS60	79	1	27.6133	26.8543
BS62	69	1	67.7035	59.7611
BS63	79	1	23.9116	53.3203
BS64	70	1	47.8579	53.0606
BS65	76	1	44.6885	54.2995
BS70	66	0	20.2467	24.3492
BS72	71	0	26.8176	7.69079
BS73	66	0	31.9369	57.3803
BS74	82	1	31.9612	30.5836
BS75	69	0	22.1304	48.6325
BS76	72	1	37.7983	50.2242

## Sheet: data_functional_strength
ID	Predicted	RTD
BS01	1.30167	180.622
BS02	46.9161	140.194
BS03	32.3911	190.41
BS04	34.3454	173.272
BS06	65.1598	328.166
BS07	34.0817	140.178
BS08	41.4089	94.9883
BS09	36.4689	213.784
BS10	68.4572	140.579
BS11	77.2978	108.757
BS12	42.3209	120.062
BS14	60.3046	135.494
BS15	42.6086	389.239
BS16	49.7786	184.278
BS17	41.9155	213.918
BS19	67.0408	128.559
BS21	55.0756	212.874
BS26	36.6297	107.05
BS27	53.5889	128.138
BS30	48.1423	82.1615
BS32	22.7939	71.0984
BS37	54.8704	162.371
BS41	28.3547	155.024
BS42	80.8856	126.244
BS44	44.8189	155.308
BS46	36.405	155.218
BS48	31.5904	137.834
BS50	2.85171	102.012
BS51	58.7264	83.572
BS54	44.9933	268.181
BS55	40.0872	215.568
BS57	52.5796	167.204
BS58	37.3469	105.158
BS59	54.7719	64.0443
BS60	37.8337	353.879
BS63	3.7223	83.3977
BS64	70.2206	143.455
BS65	58.2196	203.478
BS72	28.3073	191.368
BS73	73.772	99.6143
BS75	52.9287	96.823
BS76	61.7574	94.232

## Sheet: data_structural_strength
ID	Predicted	RTD
BS01	26.4449	180.622
BS02	69.1403	140.194
BS03	37.7317	190.41
BS04	34.0196	173.272
BS06	44.011	328.166
BS07	45.8974	140.178
BS08	18.7768	94.9883
BS09	33.0236	213.784
BS10	57.806	140.579
BS11	61.5154	108.757
BS12	43.112	120.062
BS14	77.8569	135.494
BS15	41.5154	389.239
BS16	49.1466	184.278
BS17	21.6542	213.918
BS19	64.805	128.559
BS21	56.4135	212.874
BS26	51.5533	107.05
BS27	65.3963	128.138
BS30	26.4812	82.1615
BS32	28.9393	71.0984
BS37	51.5904	162.371
BS41	71.7305	155.024
BS42	55.8785	126.244
BS44	39.1409	155.308
BS46	44.1272	155.218
BS48	40.1571	137.834
BS50	23.8575	102.012
BS54	61.8726	268.181
BS55	47.1795	215.568
BS57	63.8718	167.204
BS58	16.353	105.158
BS59	61.6592	64.0443
BS60	25.2847	353.879
BS63	44.9476	83.3977
BS64	58.868	143.455
BS65	62.8541	203.478
BS72	2.63572	191.368
BS73	48.5677	99.6143
BS75	45.0047	96.823
BS76	52.3614	94.232
